# Supplementary material for: The Therapeutic Effects of Blueberry-Treated Stem Cell-Derived Extracellular Vesicles in Ischemic Stroke
Source: Int J Mol Sci. 2024 Jun 8;25(12):6362. doi: 10.3390/ijms25126362 (PMC11203670; doi:10.3390/ijms25126362)
Supplement: Supplementary file 1 [file ijms-25-06362-s001.zip]

Archive with 1 entries (1 files):
- ijms-2989047-supplementary.pdf
